# Supplementary material for: Forchlorfenuron-Induced Mitochondrial Respiration Inhibition and Metabolic Shifts in Endometrial Cancer
Source: Cancers (Basel). 2024 Feb 28;16(5):976. doi: 10.3390/cancers16050976 (PMC10931130; doi:10.3390/cancers16050976)
Supplement: Supplementary file 1 [file cancers-16-00976-s001.zip]

Archive with 2 entries (2 files):
- cancers-2846712 Figures S1-S6.pdf
- cancers-2846712 File S1-Original Western Blot Images.pdf
